# Supplementary material for: Differential susceptibility of Onchocerca volvulus microfilaria to ivermectin in two areas of contrasting history of mass drug administration in Cameroon: relevance of microscopy and molecular techniques for the monitoring of skin microfilarial repopulation within six months of direct observed treatment
Source: BMC Infect Dis. 2020 Oct 2;20:726. doi: 10.1186/s12879-020-05444-2 (PMC7530974; doi:10.1186/s12879-020-05444-2)
Supplement: Supplementary file 10 — Additional file 10 S6 Table. Table showing Mf. count, Ct values for real-time PCR and time to LAMP for all samples investigated. [file 12879_2020_5444_MOESM10_ESM.xls]

## Sheet: D30D90D180_Bafia
Table showing Mf counts, Ct values and time to LAMP for all samples investigated in Bafia
Time Point	Sample Number	Mf. Count	Ct values for real- time PCR	qPCR (OvActin)	Time to LAMP assay (Mins)	Colorimetric O-150 LAMP
D30	1	1	28	Positive	60	Positive
D30	2	0	No Signal	Negative	60	Negative
D30	3	0	No Signal	Negative	60	Negative
D30	4	0	No Signal	Negative	60	Negative
D30	5	0	No Signal	Negative	60	Negative
D30	6	0	No Signal	Negative	60	Negative
D30	7	0	No Signal	Negative	60	Negative
D30	8	0	No Signal	Negative	60	Negative
D30	9	0	No Signal	Negative	60	Negative
D30	10	0	No Signal	Negative	60	Negative
D30	11	0	No Signal	Negative	60	Negative
D30	12	0	No Signal	Negative	60	Negative
D30	13	0	No Signal	Negative	60	Negative
D30	14	0	No Signal	Negative	60	Negative
D30	15	1	29	Positive	60	Positive
D30	16	0	No Signal	Negative	60	Negative
D30	17	93	22	Positive	60	Positive
D30	18	0	No Signal	Negative	60	Negative
D30	19	0	No Signal	Negative	60	Negative
D30	20	0	No Signal	Negative	60	Negative
D30	21	0	30	Positive	60	Positive
D30	22	0	No Signal	Negative	60	Negative
D30	23	30	23	Positive	60	Positive
D30	24	1	No Signal	Negative	60	Positive
D30	25	0	No Signal	Negative	60	Negative
D30	26	0	No Signal	Negative	60	Negative
D30	27	0	No Signal	Negative	60	Negative
D30	28	1	23	Positive	60	Positive
D30	29	1	24	Positive	60	Positive
D30	30	0	No Signal	Negative	60	Positive
D30	31	10	25	Positive	60	Positive
D30	32	0	No Signal	Negative	60	Positive
D30	33	13	23	Positive	60	Positive
D30	34	0	No Signal	Negative	60	Negative
D30	35	0	No Signal	Negative	60	Negative
D30	36	0	No Signal	Negative	60	Negative
D30	37	0	No Signal	Negative	60	Negative
D30	38	0	No Signal	Negative	60	Negative
D30	39	2	26	Positive	60	Positive
D30	40	0	No Signal	Negative	60	Negative
D30	41	0	No Signal	Negative	60	Negative
D30	42	2	25	Positive	60	Positive
D30	43	0	No Signal	Negative	60	Negative
D30	44	0	No Signal	Negative	60	Negative
D30	45	0	No Signal	Negative	60	Positive
D30	46	0	No Signal	Negative	60	Negative
D30	137	0	No Signal	Negative	60	Negative
D30	138	0	No Signal	Negative	60	Negative
D30	139	0	30	Positive	60	Negative
D30	140	0	No Signal	Negative	60	Negative
D30	141	0	No Signal	Negative	60	Negative
D90	47	0	No Signal	Negative	60	Negative
D90	48	0	No Signal	Negative	60	Negative
D90	49	0	No Signal	Negative	60	Negative
D90	50	0	No Signal	Negative	60	Negative
D90	51	0	No Signal	Negative	60	Negative
D90	52	0	No Signal	Negative	60	Negative
D90	53	0	No Signal	Negative	60	Negative
D90	54	0	No Signal	Negative	60	Negative
D90	55	0	No Signal	Negative	60	Negative
D90	56	0	No Signal	Negative	60	Negative
D90	57	0	No Signal	Negative	60	Negative
D90	58	0	30	Positive	60	Negative
D90	59	0	No Signal	Negative	60	Negative
D90	60	0	No Signal	Negative	60	Negative
D90	61	0	No Signal	Negative	60	Negative
D90	62	0	No Signal	Negative	60	Negative
D90	63	0	No Signal	Negative	60	Negative
D90	64	0	27	Positive	60	Positive
D90	65	3	No Signal	Negative	60	Negative
D90	66	0	No Signal	Negative	60	Negative
D90	67	0	29	Positive	60	Positive
D90	68	0	No Signal	Negative	60	Positive
D90	69	0	30	Positive	60	Positive
D90	70	0	No Signal	Negative	60	Negative
D90	71	1	29	Positive	60	Positive
D90	72	0	No Signal	Negative	60	Negative
D90	73	0	No Signal	Negative	60	Negative
D90	74	0	No Signal	Negative	60	Negative
D90	75	0	No Signal	Negative	60	Negative
D90	76	0	No Signal	Negative	60	Negative
D90	77	0	No Signal	Negative	60	Negative
D90	78	0	37	Negative	60	Positive
D90	79	0	No Signal	Negative	60	Negative
D90	80	0	37	Negative	60	Positive
D90	81	0	30	Positive	60	Positive
D90	82	2	27	Positive	60	Positive
D90	83	0	No Signal	Negative	60	Negative
D90	84	0	No Signal	Negative	60	Negative
D90	85	0	No Signal	Negative	60	Positive
D90	86	7	24	Positive	60	Positive
D90	87	0	No Signal	Negative	60	Negative
D90	88	30	26	Positive	60	Positive
D90	142	6	26	Positive	60	Positive
D90	143	1	29	Positive	60	Positive
D90	144	3	27	Positive	60	Positive
D90	145	1	31	Positive	60	Positive
D90	146	1	30	Positive	60	Positive
D90	147	4	26	Positive	60	Positive
D90	148	1	29	Positive	60	Positive
D90	149	0	No Signal	Negative	60	Negative
D90	150	0	No Signal	Negative	60	Negative
D180	89	0	No Signal	Negative	60	Positive
D180	90	1	28	Positive	60	Positive
D180	91	0	No Signal	Negative	60	Negative
D180	92	0	No Signal	Negative	60	Negative
D180	93	0	No Signal	Negative	60	Negative
D180	94	0	26	Positive	60	Positive
D180	95	5	28	Positive	60	Positive
D180	96	2	26	Positive	60	Positive
D180	97	0	No Signal	Negative	60	Negative
D180	98	34	21	Positive	60	Positive
D180	99	0	No Signal	Negative	60	Positive
D180	100	0	27	Positive	60	Positive
D180	101	54	23	Positive	60	Positive
D180	102	0	No Signal	Negative	60	Negative
D180	103	1	27	Positive	60	Positive
D180	104	0	No Signal	Negative	60	Negative
D180	105	1	26	Positive	60	Positive
D180	106	21	26	Positive	60	Positive
D180	107	12	24	Positive	60	Positive
D180	108	16	27	Positive	60	Positive
D180	109	0	40	Negative	60	Positive
D180	110	0	No Signal	Negative	60	Negative
D180	111	0	No Signal	Negative	60	Negative
D180	112	1	27	Positive	60	Positive
D180	113	0	No Signal	Negative	60	Negative
D180	114	69	23	Positive	60	Positive
D180	115	0	No Signal	Negative	60	Negative
D180	116	10	24	Positive	60	Positive
D180	117	0	26	Positive	60	Positive
D180	118	0	No Signal	Negative	60	Negative
D180	119	0	27	Positive	60	Positive
D180	120	1	28	Positive	60	Positive
D180	121	0	27	Positive	60	Positive
D180	122	0	43	Negative	60	Positive
D180	123	2	25	Positive	60	Positive
D180	124	0	No Signal	Negative	60	Negative
D180	125	0	No Signal	Negative	60	Negative
D180	126	3	24	Positive	60	Positive
D180	127	5	26	Positive	60	Positive
D180	128	15	25	Positive	60	Positive
D180	129	0	No Signal	Negative	60	Negative
D180	130	0	No Signal	Negative	60	Positive
D180	131	5	26	Positive	60	Positive
D180	132	5	26	Positive	60	Positive
D180	133	1	No Signal	Negative	60	Negative
D180	134	1	24	Positive	60	Positive
D180	135	0	No Signal	Negative	60	Negative
D180	136	0	No Signal	Negative	60	Negative

## Sheet: D30D90D180_Melong
Table S6: Mf counts, Ct values and time to LAMP for all samples investigated in Melong
Time Point	Sample Number	Mf. Count	Ct values for real- time PCR	qPCR (OvActin)	Time to LAMP assay (Mins)	Colorimetric O-150 LAMP D30
D30	1	0	No Signal	Negative	60	Negative
D30	2	0	No Signal	Negative	60	Negative
D30	3	0	39	Negative	60	Negative
D30	4	0	No Signal	Negative	60	Negative
D30	5	0	No Signal	Negative	60	Negative
D30	6	0	No Signal	Negative	60	Negative
D30	7	0	No Signal	Negative	60	Negative
D30	8	0	No Signal	Negative	60	Negative
D30	9	0	No Signal	Negative	60	Negative
D30	10	0	No Signal	Negative	60	Positive
D30	11	0	36	Negative	60	Negative
D30	12	0	26	Positive	60	Positive
D30	13	0	No Signal	Negative	60	Negative
D30	14	0	No Signal	Negative	60	Negative
D30	15	0	No Signal	Negative	60	Negative
D30	16	1	27	Positive	60	Positive
D30	17	0	No Signal	Negative	60	Negative
D30	18	0	No Signal	Negative	60	Negative
D30	19	0	No Signal	Negative	60	Negative
D30	20	0	No Signal	Negative	60	Negative
D30	21	1	30	Positive	60	Positive
D30	22	0	No Signal	Negative	60	Positive
D30	23	0	No Signal	Negative	60	Negative
D30	24	0	No Signal	Negative	60	Negative
D30	25	0	No Signal	Negative	60	Negative
D30	26	0	30	Positive	60	Positive
D30	27	0	No Signal	Negative	60	Negative
D30	28	0	No Signal	Negative	60	Positive
D30	29	0	No Signal	Negative	60	Negative
D90	30	0	No Signal	Negative	60	Positive
D90	31	0	No Signal	Negative	60	Negative
D90	32	0	No Signal	Negative	60	Negative
D90	33	0	No Signal	Negative	60	Negative
D90	34	2	No Signal	Negative	60	Negative
D90	35	0	No Signal	Negative	60	Negative
D90	36	0	No Signal	Negative	60	Positive
D90	37	0	No Signal	Negative	60	Positive
D90	38	0	No Signal	Negative	60	Negative
D90	39	0	No Signal	Negative	60	Negative
D90	40	0	No Signal	Negative	60	Negative
D90	41	1	28	Positive	60	Positive
D90	42	0	No Signal	Negative	60	Negative
D90	43	0	No Signal	Negative	60	Negative
D90	44	0	No Signal	Negative	60	Positive
D90	45	0	No Signal	Negative	60	Negative
D90	46	0	No Signal	Negative	60	Negative
D90	47	1	No Signal	Negative	60	Negative
D90	48	0	No Signal	Negative	60	Negative
D90	49	0	No Signal	Negative	60	Negative
D90	50	0	No Signal	Negative	60	Negative
D90	51	0	No Signal	Negative	60	Negative
D90	52	2	31	Positive	60	Positive
D90	53	1	29	Positive	60	Positive
D90	54	1	32	Positive	60	Positive
D90	55	0	No Signal	Negative	60	Negative
D90	56	3	26	Positive	60	Positive
D90	57	0	No Signal	Negative	60	Negative
D90	58	0	No Signal	Negative	60	Negative
D90	59	0	No Signal	Negative	60	Negative
D90	60	0	No Signal	Negative	60	Negative
D90	61	0	No Signal	Negative	60	Negative
D90	62	0	No Signal	Negative	60	Negative
D90	63	0	No Signal	Negative	60	Negative
D90	64	0	No Signal	Negative	60	Negative
D90	65	0	No Signal	Negative	60	Negative
D90	66	0	No Signal	Negative	60	Positive
D90	67	0	No Signal	Negative	60	Negative
D90	68	4	25	Positive	60	Positive
D90	106	1	29	Positive	60	Positive
D90	107	0	No Signal	Negative	60	Negative
D90	108	0	No Signal	Negative	60	Negative
D90	109	0	No Signal	Negative	60	Negative
D90	110	0	No Signal	Negative	60	Negative
D180	69	6	28	Positive	60	Positive
D180	70	0	No Signal	Negative	60	Negative
D180	71	0	No Signal	Negative	60	Negative
D180	72	0	No Signal	Negative	60	Negative
D180	73	0	39	Negative	60	Positive
D180	74	1	30	Positive	60	Positive
D180	75	0	No Signal	Negative	60	Negative
D180	76	0	No Signal	Negative	60	Negative
D180	77	8	25	Positive	60	Positive
D180	78	0	No Signal	Negative	60	Negative
D180	79	0	No Signal	Negative	60	Negative
D180	80	0	No Signal	Negative	60	Negative
D180	81	1	No Signal	Negative	60	Negative
D180	82	0	No Signal	Negative	60	Negative
D180	83	0	No Signal	Negative	60	Negative
D180	84	0	No Signal	Negative	60	Positive
D180	85	0	No Signal	Negative	60	Negative
D180	86	0	No Signal	Negative	60	Positive
D180	87	6	26	Positive	60	Positive
D180	88	0	No Signal	Negative	60	Negative
D180	89	3	24	Positive	60	Positive
D180	90	0	No Signal	Negative	60	Negative
D180	91	0	No Signal	Negative	60	Positive
D180	92	0	No Signal	Negative	60	Negative
D180	93	0	18	Positive	60	Positive
D180	94	2	28	Positive	60	Positive
D180	95	0	No Signal	Negative	60	Negative
D180	96	0	43	Negative	60	Negative
D180	97	1	28	Positive	60	Positive
D180	98	0	No Signal	Negative	60	Negative
D180	99	0	No Signal	Negative	60	Positive
D180	100	0	No Signal	Negative	60	Negative
D180	101	0	No Signal	Negative	60	Positive
D180	102	0	No Signal	Negative	60	Negative
D180	103	0	36	Negative	60	Negative
D180	104	1	30	Positive	60	Positive
D180	105	0	No Signal	Negative	60	Positive
D180	111	0	No Signal	Negative	60	Negative
