# Supplementary material for: Differential susceptibility of Onchocerca volvulus microfilaria to ivermectin in two areas of contrasting history of mass drug administration in Cameroon: relevance of microscopy and molecular techniques for the monitoring of skin microfilarial repopulation within six months of direct observed treatment
Source: BMC Infect Dis. 2020 Oct 2;20:726. doi: 10.1186/s12879-020-05444-2 (PMC7530974; doi:10.1186/s12879-020-05444-2)
Supplement: Supplementary file 11 — Additional file 11 S1 File. Diagnostic test results in Bafia Health District. [file 12879_2020_5444_MOESM11_ESM.xls]

## Sheet: All_results
DATE	COMMUNITY	REGION	C.CODE	PT.CODE	M.SkinMf D0	Mf.Status D0	qPCR D0	LAMP D0	M.SkinMf D30	Mf.Status D30	qPCR OvActin with or without OvwFtsZ D30	Colorimetric O-150 LAMP D30	M.SkinMf D90	Mf.Status D90	qPCR OvActin with or without OvwFtsZ D90	Colorimetric O-150 LAMP D90	M.SkinMf D180	Mf.Status D180	qPCR OvActin with or without OvwFtsZ D180	Colorimetric O-150 LAMP D180
2016-06-19	BIAMO	CENTRE	6	06/65	14	Positive			30	Positive	Positive	Positive	30	Positive	Positive	Positive	21	Positive	Positive	Positive
2016-06-16	BOTA TANGO/BOALONDO	CENTRE	1	01/21	207	Positive			1	Positive	Positive	Positive	6	Positive	Positive	Positive	34	Positive	Positive	Positive
2016-06-18	LABLE/NYAMSONG	CENTRE	4	04/62	2	Positive			13	Positive	Positive	Positive	1	Positive	Positive	Positive	12	Positive	Positive	Positive
2016-06-19	BIAMO	CENTRE	6	06/21	1	Positive			2	Positive	Positive	Positive	3	Positive	Positive	Positive	1	Positive	Positive	Positive
2016-06-17	BALAMBA1	CENTRE	2	02/09	1	Positive			0	Negative	Negative	Negative	2	Positive	Positive	Positive	2	Positive	Positive	Positive
2016-06-16	BOTA TANGO/BOALONDO	CENTRE	1	01/09	3	Positive			0	Negative	Negative	Negative	1	Positive	Positive	Positive	1	Positive	Positive	Positive
2016-06-16	BOTA TANGO/BOALONDO	CENTRE	1	01/24	2	Positive			0	Negative	Negative	Negative	0	Negative	Negative	Positive	1	Positive	Positive	Positive
2016-06-18	NGOMO/BIATSOTA	CENTRE	5	05/07	1	Positive			0	Negative	Negative	Negative	0	Negative	Positive	Positive	3	Positive	Positive	Positive
2016-06-18	NGOMO/BIATSOTA	CENTRE	5	05/23	5	Positive			0	Negative	Negative	Negative	0	Negative	Negative	Positive	10	Positive	Positive	Positive
2016-06-18	NGOMO/BIATSOTA	CENTRE	5	05/13	1	Positive			0	Negative	Negative	Negative	0	Negative	Negative	Negative	5	Positive	Positive	Positive
2016-06-18	NGOMO/BIATSOTA	CENTRE	5	05/21	1	Positive			0	Negative	Negative	Negative	0	Negative	Negative	Negative	5	Positive	Positive	Positive
2016-06-18	NGOMO/BIATSOTA	CENTRE	5	05/27	1	Positive			0	Negative	Negative	Negative	0	Negative	Negative	Negative	2	Positive	Positive	Positive
2016-06-18	NGOMO/BIATSOTA	CENTRE	5	05/29	2	Positive			0	Negative	Negative	Negative	0	Negative	Negative	Negative	1	Positive	Positive	Positive
2016-06-19	BIAMO	CENTRE	6	06/48	9	Positive			0	Negative	Negative	Negative	0	Negative	Negative	Positive	1	Positive	Negative	Negative
2016-06-18	NGOMO/BIATSOTA	CENTRE	5	05/39	7	Positive							0	Negative	Positive	Negative	5	Positive	Positive	Positive
2016-06-18	LABLE/NYAMSONG	CENTRE	4	04/61	3	Positive							0	Negative	Negative	Negative	69	Positive	Positive	Positive
2016-06-16	BOTA TANGO/BOALONDO	CENTRE	1	01/41	3	Positive			93	Positive	Positive	Positive					54	Positive	Positive	Positive
2016-06-16	BOTA TANGO/BOALONDO	CENTRE	1	01/35	1	Positive			0	Negative	Negative	Negative					1	Positive	Positive	Positive
2016-06-17	BALAMBA1	CENTRE	2	02/25	3	Positive			0	Negative	Negative	Negative					5	Positive	Positive	Positive
2016-06-18	NGOMO/BIATSOTA	CENTRE	5	05/03	2	Positive			0	Negative	Negative	Negative					1	Positive	Positive	Positive
2016-06-16	BOTA TANGO/BOALONDO	CENTRE	1	01/47	1	Positive											16	Positive	Positive	Positive
2016-06-18	LABLE/NYAMSONG	CENTRE	4	04/44	4	Positive											15	Positive	Positive	Positive
2016-06-16	BOTA TANGO/BOALONDO	CENTRE	1	01/06	1	Positive			0	Negative	Negative	Negative	1	Positive	Positive	Positive	0	Negative	Negative	Negative
2016-06-17	BALAMBA 2	CENTRE	3	03/18	1	Positive							7	Positive	Positive	Positive	0	Negative	Positive	Positive
2016-06-18	NGOMO/BIATSOTA	CENTRE	5	05/11	4	Positive			0	Negative	Negative	Negative	0	Negative	Positive	Positive	0	Negative	Positive	Positive
2016-06-18	NGOMO/BIATSOTA	CENTRE	5	05/08	4	Positive			0	Negative	Positive	Positive	0	Negative	Negative	Negative	0	Negative	Negative	Positive
2016-06-18	NGOMO/BIATSOTA	CENTRE	5	05/58	1	Positive			0	Negative	Negative	Negative	0	Negative	Negative	Negative	0	Negative	Negative	Positive
2016-06-18	LABLE/NYAMSONG	CENTRE	4	04/42	3	Positive			0	Negative	Negative	Negative	0	Negative	Negative	Negative	0	Negative	Negative	Negative
2016-06-18	NGOMO/BIATSOTA	CENTRE	5	05/45	1	Positive			0	Negative	Negative	Negative	0	Negative	Negative	Negative	0	Negative	Negative	Negative
2016-06-19	BIAMO	CENTRE	6	06/12	2	Positive			0	Negative	Negative	Negative	0	Negative	Negative	Negative	0	Negative	Negative	Negative
2016-06-19	BIAMO	CENTRE	6	06/20	1	Positive			0	Negative	Negative	Negative	0	Negative	Negative	Negative	0	Negative	Negative	Negative
2016-06-16	BOTA TANGO/BOALONDO	CENTRE	1	01/43	1	Positive							0	Negative	Negative	Negative	0	Negative	Positive	Positive
2016-06-18	LABLE/NYAMSONG	CENTRE	4	04/53	1	Positive							0	Negative	Negative	Negative	0	Negative	Positive	Positive
2016-06-16	BOTA TANGO/BOALONDO	CENTRE	1	01/33	1	Positive							0	Negative	Negative	Negative	0	Negative	Negative	Negative
2016-06-18	NGOMO/BIATSOTA	CENTRE	5	05/35	1	Positive							0	Negative	Negative	Negative	0	Negative	Negative	Negative
2016-06-18	NGOMO/BIATSOTA	CENTRE	5	05/67	2	Positive							0	Negative	Negative	Negative	0	Negative	Negative	Negative
2016-06-19	BIAMO	CENTRE	6	06/26	2	Positive							0	Negative	Negative	Negative	0	Negative	Negative	Negative
2016-06-18	NGOMO/BIATSOTA	CENTRE	5	05/26	5	Positive			0	Negative	Negative	Positive					0	Negative	Negative	Positive
2016-06-16	BOTA TANGO/BOALONDO	CENTRE	1	01/44	2	Positive			0	Negative	Negative	Negative					0	Negative	Negative	Negative
2016-06-17	BALAMBA1	CENTRE	2	02/04	1	Positive											0	Negative	Negative	Positive
2016-06-18	NGOMO/BIATSOTA	CENTRE	5	05/30	1	Positive											0	Negative	Positive	Positive
2016-06-19	BIAMO	CENTRE	6	06/11	7	Positive											0	Negative	Negative	Positive
2016-06-16	BOTA TANGO/BOALONDO	CENTRE	1	01/07	1	Positive											0	Negative	Negative	Negative
2016-06-16	BOTA TANGO/BOALONDO	CENTRE	1	01/11	4	Positive											0	Negative	Negative	Negative
2016-06-19	BIAMO	CENTRE	6	06/09	2	Positive											0	Negative	Negative	Negative
2016-06-19	BIAMO	CENTRE	6	06/29	1	Positive											0	Negative	Negative	Negative
2016-06-19	BIAMO	CENTRE	6	06/46	4	Positive											0	Negative	Negative	Negative
2016-06-19	BIAMO	CENTRE	6	06/47	1	Positive											0	Negative	Negative	Negative
2016-06-18	LABLE/NYAMSONG	CENTRE	4	04/89	2	Positive			10	Positive	Positive	Positive	4	Positive	Positive	Positive
2016-06-18	NGOMO/BIATSOTA	CENTRE	5	05/32	2	Positive			0	Negative	Negative	Negative	1	Positive	Positive	Positive
2016-06-18	NGOMO/BIATSOTA	CENTRE	5	05/57	1	Positive			0	Negative	Negative	Negative	1	Positive	Positive	Positive
2016-06-18	NGOMO/BIATSOTA	CENTRE	5	05/48	3	Positive			0	Negative	Negative	Negative	3	Positive	Negative	Negative
2016-06-16	BOTA TANGO/BOALONDO	CENTRE	1	01/05	6	Positive			1	Positive	Positive	Positive	0	Negative	Negative	Negative
2016-06-17	BALAMBA 2	CENTRE	3	03/31B	1	Positive			1	Positive	Positive	Positive	0	Negative	Negative	Negative
2016-06-16	BOTA TANGO/BOALONDO	CENTRE	1	01/51	4	Positive			0	Negative	Negative	Positive	0	Negative	Negative	Positive
2016-06-17	BALAMBA1	CENTRE	2	02/08	65	Positive			0	Negative	Negative	Negative	0	Negative	Positive	Positive
2016-06-17	BALAMBA1	CENTRE	2	02/15	6	Positive			0	Negative	Positive	Negative	0	Negative	Negative	Negative
2016-06-17	BALAMBA 2	CENTRE	3	03/02	1	Positive			0	Negative	Negative	Negative	0	Negative	Negative	Negative
2016-06-18	LABLE/NYAMSONG	CENTRE	4	04/26	5	Positive			0	Negative	Negative	Negative	0	Negative	Negative	Negative
2016-06-18	LABLE/NYAMSONG	CENTRE	4	04/51	1	Positive			0	Negative	Negative	Negative	0	Negative	Negative	Negative
2016-06-18	LABLE/NYAMSONG	CENTRE	4	04/69	5	Positive			0	Negative	Negative	Negative	0	Negative	Negative	Negative
2016-06-18	NGOMO/BIATSOTA	CENTRE	5	05/04	1	Positive			0	Negative	Negative	Negative	0	Negative	Negative	Negative
2016-06-19	BIAMO	CENTRE	6	06/02	4	Positive			0	Negative	Negative	Negative	0	Negative	Negative	Negative
2016-06-19	BIAMO	CENTRE	6	06/34	13	Positive			0	Negative	Negative	Negative	0	Negative	Negative	Negative
2016-06-19	BIAMO	CENTRE	6	06/57	1	Positive			0	Negative	Negative	Negative	0	Negative	Negative	Negative
2016-06-19	BIAMO	CENTRE	6	06/64	42	Positive			0	Negative	Negative	Negative	0	Negative	Negative	Negative
2016-06-18	NGOMO/BIATSOTA	CENTRE	5	05/87	3	Positive							0	Negative	Positive	Positive
2016-06-19	BIAMO	CENTRE	6	06/16	1	Positive							0	Negative	Negative	Negative
2016-06-18	NGOMO/BIATSOTA	CENTRE	5	05/78	9	Positive			2	Positive	Positive	Positive
2016-06-19	BIAMO	CENTRE	6	06/32	7	Positive			1	Positive	Negative	Positive
2016-06-19	BIAMO	CENTRE	6	06/66	2	Positive			1	Positive	Positive	Positive
2016-06-19	BIAMO	CENTRE	6	06/10	1	Positive			0	Negative	Negative	Positive
2016-06-18	NGOMO/BIATSOTA	CENTRE	5	05/54	13	Positive			0	Negative	Negative	Negative
2016-06-16	BOTA TANGO/BOALONDO	CENTRE	1	01/03	1	Positive
2016-06-16	BOTA TANGO/BOALONDO	CENTRE	1	01/08	2	Positive
2016-06-16	BOTA TANGO/BOALONDO	CENTRE	1	01/16	21	Positive
2016-06-16	BOTA TANGO/BOALONDO	CENTRE	1	01/22	2	Positive
2016-06-16	BOTA TANGO/BOALONDO	CENTRE	1	01/37	11	Positive
2016-06-16	BOTA TANGO/BOALONDO	CENTRE	1	01/38	1	Positive
2016-06-16	BOTA TANGO/BOALONDO	CENTRE	1	01/39	1	Positive
2016-06-16	BOTA TANGO/BOALONDO	CENTRE	1	01/40	4	Positive
2016-06-16	BOTA TANGO/BOALONDO	CENTRE	1	01/42	1	Positive
2016-06-16	BOTA TANGO/BOALONDO	CENTRE	1	01/48	1	Positive
2016-06-17	BALAMBA1	CENTRE	2	02/07	4	Positive
2016-06-17	BALAMBA1	CENTRE	2	02/14	1	Positive
2016-06-17	BALAMBA 2	CENTRE	3	03/25	1	Positive
2016-06-17	BALAMBA 2	CENTRE	3	03/35	6	Positive
2016-06-18	LABLE/NYAMSONG	CENTRE	4	04/63	12	Positive
2016-06-18	LABLE/NYAMSONG	CENTRE	4	04/77	1	Positive
2016-06-18	LABLE/NYAMSONG	CENTRE	4	04/87	1	Positive
2016-06-18	NGOMO/BIATSOTA	CENTRE	5	05/19	1	Positive
2016-06-18	NGOMO/BIATSOTA	CENTRE	5	05/40	7	Positive
2016-06-18	NGOMO/BIATSOTA	CENTRE	5	05/44	27	Positive
2016-06-18	NGOMO/BIATSOTA	CENTRE	5	05/50	1	Positive
2016-06-18	NGOMO/BIATSOTA	CENTRE	5	05/51	15	Positive
2016-06-18	NGOMO/BIATSOTA	CENTRE	5	05/55	2	Positive
2016-06-18	NGOMO/BIATSOTA	CENTRE	5	05/62	6	Positive
2016-06-18	NGOMO/BIATSOTA	CENTRE	5	05/63	1	Positive
2016-06-18	NGOMO/BIATSOTA	CENTRE	5	05/66	6	Positive
2016-06-18	NGOMO/BIATSOTA	CENTRE	5	05/86	1	Positive
2016-06-18	NGOMO/BIATSOTA	CENTRE	5	05/93	1	Positive
2016-06-19	BIAMO	CENTRE	6	06/51	2	Positive
2016-06-19	BIAMO	CENTRE	6	06/53	5	Positive
2016-06-19	BIAMO	CENTRE	6	06/54	1	Positive
2016-06-19	BIAMO	CENTRE	6	06/55	3	Positive

## Sheet: D30
PT.CODE	Mf.Status D30 (Microscopy)	qPCR OvActin with or without OvwFtsZ D30	Colorimetric O-150 LAMP D30
06/65	Positive	Positive	Positive
01/21	Positive	Positive	Positive
04/62	Positive	Positive	Positive
06/21	Positive	Positive	Positive
01/41	Positive	Positive	Positive
04/89	Positive	Positive	Positive
01/05	Positive	Positive	Positive
03/31B	Positive	Positive	Positive
05/78	Positive	Positive	Positive
06/32	Positive	Negative	Positive
06/66	Positive	Positive	Positive
02/09	Negative	Negative	Negative
01/09	Negative	Negative	Negative
01/24	Negative	Negative	Negative
05/07	Negative	Negative	Negative
05/23	Negative	Negative	Negative
05/13	Negative	Negative	Negative
05/21	Negative	Negative	Negative
05/27	Negative	Negative	Negative
05/29	Negative	Negative	Negative
06/48	Negative	Negative	Negative
01/35	Negative	Negative	Negative
02/25	Negative	Negative	Negative
05/03	Negative	Negative	Negative
01/06	Negative	Negative	Negative
05/11	Negative	Negative	Negative
05/08	Negative	Positive	Positive
05/58	Negative	Negative	Negative
04/42	Negative	Negative	Negative
05/45	Negative	Negative	Negative
06/12	Negative	Negative	Negative
06/20	Negative	Negative	Negative
05/26	Negative	Negative	Positive
01/44	Negative	Negative	Negative
05/32	Negative	Negative	Negative
05/57	Negative	Negative	Negative
05/48	Negative	Negative	Negative
01/51	Negative	Negative	Positive
02/08	Negative	Negative	Negative
02/15	Negative	Positive	Negative
03/02	Negative	Negative	Negative
04/26	Negative	Negative	Negative
04/51	Negative	Negative	Negative
04/69	Negative	Negative	Negative
05/04	Negative	Negative	Negative
06/02	Negative	Negative	Negative
06/34	Negative	Negative	Negative
06/57	Negative	Negative	Negative
06/64	Negative	Negative	Negative
06/10	Negative	Negative	Positive
05/54	Negative	Negative	Negative

## Sheet: D90
PT.CODE	Mf.Status D90 (Microscopy)	qPCR OvActin with or without OvwFtsZ D90	Colorimetric O-150 LAMP D90
06/65	Positive	Positive	Positive
01/21	Positive	Positive	Positive
04/62	Positive	Positive	Positive
06/21	Positive	Positive	Positive
02/09	Positive	Positive	Positive
01/09	Positive	Positive	Positive
01/06	Positive	Positive	Positive
03/18	Positive	Positive	Positive
04/89	Positive	Positive	Positive
05/32	Positive	Positive	Positive
05/57	Positive	Positive	Positive
05/48	Positive	Negative	Negative
01/24	Negative	Negative	Positive
05/07	Negative	Positive	Positive
05/23	Negative	Negative	Positive
05/13	Negative	Negative	Negative
05/21	Negative	Negative	Negative
05/27	Negative	Negative	Negative
05/29	Negative	Negative	Negative
06/48	Negative	Negative	Positive
05/39	Negative	Positive	Negative
04/61	Negative	Negative	Negative
05/11	Negative	Positive	Positive
05/08	Negative	Negative	Negative
05/58	Negative	Negative	Negative
04/42	Negative	Negative	Negative
05/45	Negative	Negative	Negative
06/12	Negative	Negative	Negative
06/20	Negative	Negative	Negative
01/43	Negative	Negative	Negative
04/53	Negative	Negative	Negative
01/33	Negative	Negative	Negative
05/35	Negative	Negative	Negative
05/67	Negative	Negative	Negative
06/26	Negative	Negative	Negative
01/05	Negative	Negative	Negative
03/31B	Negative	Negative	Negative
01/51	Negative	Negative	Positive
02/08	Negative	Positive	Positive
02/15	Negative	Negative	Negative
03/02	Negative	Negative	Negative
04/26	Negative	Negative	Negative
04/51	Negative	Negative	Negative
04/69	Negative	Negative	Negative
05/04	Negative	Negative	Negative
06/02	Negative	Negative	Negative
06/34	Negative	Negative	Negative
06/57	Negative	Negative	Negative
06/64	Negative	Negative	Negative
05/87	Negative	Positive	Positive
06/16	Negative	Negative	Negative

## Sheet: D180
PT.CODE	Mf.Status D180 (Microscopy)	qPCR OvActin with or without OvwFtsZ D180	Colorimetric O-150 LAMP D180
06/65	Positive	Positive	Positive
01/21	Positive	Positive	Positive
04/62	Positive	Positive	Positive
06/21	Positive	Positive	Positive
02/09	Positive	Positive	Positive
01/09	Positive	Positive	Positive
01/24	Positive	Positive	Positive
05/07	Positive	Positive	Positive
05/23	Positive	Positive	Positive
05/13	Positive	Positive	Positive
05/21	Positive	Positive	Positive
05/27	Positive	Positive	Positive
05/29	Positive	Positive	Positive
06/48	Positive	Negative	Negative
05/39	Positive	Positive	Positive
04/61	Positive	Positive	Positive
01/41	Positive	Positive	Positive
01/35	Positive	Positive	Positive
02/25	Positive	Positive	Positive
05/03	Positive	Positive	Positive
01/47	Positive	Positive	Positive
04/44	Positive	Positive	Positive
01/06	Negative	Negative	Negative
03/18	Negative	Positive	Positive
05/11	Negative	Positive	Positive
05/08	Negative	Negative	Positive
05/58	Negative	Negative	Positive
04/42	Negative	Negative	Negative
05/45	Negative	Negative	Negative
06/12	Negative	Negative	Negative
06/20	Negative	Negative	Negative
01/43	Negative	Positive	Positive
04/53	Negative	Positive	Positive
01/33	Negative	Negative	Negative
05/35	Negative	Negative	Negative
05/67	Negative	Negative	Negative
06/26	Negative	Negative	Negative
05/26	Negative	Negative	Positive
01/44	Negative	Negative	Negative
02/04	Negative	Negative	Positive
05/30	Negative	Positive	Positive
06/11	Negative	Negative	Positive
01/07	Negative	Negative	Negative
01/11	Negative	Negative	Negative
06/09	Negative	Negative	Negative
06/29	Negative	Negative	Negative
06/46	Negative	Negative	Negative
06/47	Negative	Negative	Negative

## Sheet: D30D90D180
Time Point	Participant Code	Mf.Status D30 (Microscopy)	qPCR OvActin with or without OvwFtsZ D30	Colorimetric O-150 LAMP D30
D30	06/65	Positive	Positive	Positive
D30	01/21	Positive	Positive	Positive
D30	04/62	Positive	Positive	Positive
D30	06/21	Positive	Positive	Positive
D30	01/41	Positive	Positive	Positive
D30	04/89	Positive	Positive	Positive
D30	01/05	Positive	Positive	Positive
D30	03/31B	Positive	Positive	Positive
D30	05/78	Positive	Positive	Positive
D30	06/32	Positive	Negative	Positive
D30	06/66	Positive	Positive	Positive
D30	02/09	Negative	Negative	Negative
D30	01/09	Negative	Negative	Negative
D30	01/24	Negative	Negative	Negative
D30	05/07	Negative	Negative	Negative
D30	05/23	Negative	Negative	Negative
D30	05/13	Negative	Negative	Negative
D30	05/21	Negative	Negative	Negative
D30	05/27	Negative	Negative	Negative
D30	05/29	Negative	Negative	Negative
D30	06/48	Negative	Negative	Negative
D30	01/35	Negative	Negative	Negative
D30	02/25	Negative	Negative	Negative
D30	05/03	Negative	Negative	Negative
D30	01/06	Negative	Negative	Negative
D30	05/11	Negative	Negative	Negative
D30	05/08	Negative	Positive	Positive
D30	05/58	Negative	Negative	Negative
D30	04/42	Negative	Negative	Negative
D30	05/45	Negative	Negative	Negative
D30	06/12	Negative	Negative	Negative
D30	06/20	Negative	Negative	Negative
D30	05/26	Negative	Negative	Positive
D30	01/44	Negative	Negative	Negative
D30	05/32	Negative	Negative	Negative
D30	05/57	Negative	Negative	Negative
D30	05/48	Negative	Negative	Negative
D30	01/51	Negative	Negative	Positive
D30	02/08	Negative	Negative	Negative
D30	02/15	Negative	Positive	Negative
D30	03/02	Negative	Negative	Negative
D30	04/26	Negative	Negative	Negative
D30	04/51	Negative	Negative	Negative
D30	04/69	Negative	Negative	Negative
D30	05/04	Negative	Negative	Negative
D30	06/02	Negative	Negative	Negative
D30	06/34	Negative	Negative	Negative
D30	06/57	Negative	Negative	Negative
D30	06/64	Negative	Negative	Negative
D30	06/10	Negative	Negative	Positive
D30	05/54	Negative	Negative	Negative
D90	06/65	Positive	Positive	Positive
D90	01/21	Positive	Positive	Positive
D90	04/62	Positive	Positive	Positive
D90	06/21	Positive	Positive	Positive
D90	02/09	Positive	Positive	Positive
D90	01/09	Positive	Positive	Positive
D90	01/06	Positive	Positive	Positive
D90	03/18	Positive	Positive	Positive
D90	04/89	Positive	Positive	Positive
D90	05/32	Positive	Positive	Positive
D90	05/57	Positive	Positive	Positive
D90	05/48	Positive	Negative	Negative
D90	01/24	Negative	Negative	Positive
D90	05/07	Negative	Positive	Positive
D90	05/23	Negative	Negative	Positive
D90	05/13	Negative	Negative	Negative
D90	05/21	Negative	Negative	Negative
D90	05/27	Negative	Negative	Negative
D90	05/29	Negative	Negative	Negative
D90	06/48	Negative	Negative	Positive
D90	05/39	Negative	Positive	Negative
D90	04/61	Negative	Negative	Negative
D90	05/11	Negative	Positive	Positive
D90	05/08	Negative	Negative	Negative
D90	05/58	Negative	Negative	Negative
D90	04/42	Negative	Negative	Negative
D90	05/45	Negative	Negative	Negative
D90	06/12	Negative	Negative	Negative
D90	06/20	Negative	Negative	Negative
D90	01/43	Negative	Negative	Negative
D90	04/53	Negative	Negative	Negative
D90	01/33	Negative	Negative	Negative
D90	05/35	Negative	Negative	Negative
D90	05/67	Negative	Negative	Negative
D90	06/26	Negative	Negative	Negative
D90	01/05	Negative	Negative	Negative
D90	03/31B	Negative	Negative	Negative
D90	01/51	Negative	Negative	Positive
D90	02/08	Negative	Positive	Positive
D90	02/15	Negative	Negative	Negative
D90	03/02	Negative	Negative	Negative
D90	04/26	Negative	Negative	Negative
D90	04/51	Negative	Negative	Negative
D90	04/69	Negative	Negative	Negative
D90	05/04	Negative	Negative	Negative
D90	06/02	Negative	Negative	Negative
D90	06/34	Negative	Negative	Negative
D90	06/57	Negative	Negative	Negative
D90	06/64	Negative	Negative	Negative
D90	05/87	Negative	Positive	Positive
D90	06/16	Negative	Negative	Negative
D180	06/65	Positive	Positive	Positive
D180	01/21	Positive	Positive	Positive
D180	04/62	Positive	Positive	Positive
D180	06/21	Positive	Positive	Positive
D180	02/09	Positive	Positive	Positive
D180	01/09	Positive	Positive	Positive
D180	01/24	Positive	Positive	Positive
D180	05/07	Positive	Positive	Positive
D180	05/23	Positive	Positive	Positive
D180	05/13	Positive	Positive	Positive
D180	05/21	Positive	Positive	Positive
D180	05/27	Positive	Positive	Positive
D180	05/29	Positive	Positive	Positive
D180	06/48	Positive	Negative	Negative
D180	05/39	Positive	Positive	Positive
D180	04/61	Positive	Positive	Positive
D180	01/41	Positive	Positive	Positive
D180	01/35	Positive	Positive	Positive
D180	02/25	Positive	Positive	Positive
D180	05/03	Positive	Positive	Positive
D180	01/47	Positive	Positive	Positive
D180	04/44	Positive	Positive	Positive
D180	01/06	Negative	Negative	Negative
D180	03/18	Negative	Positive	Positive
D180	05/11	Negative	Positive	Positive
D180	05/08	Negative	Negative	Positive
D180	05/58	Negative	Negative	Positive
D180	04/42	Negative	Negative	Negative
D180	05/45	Negative	Negative	Negative
D180	06/12	Negative	Negative	Negative
D180	06/20	Negative	Negative	Negative
D180	01/43	Negative	Positive	Positive
D180	04/53	Negative	Positive	Positive
D180	01/33	Negative	Negative	Negative
D180	05/35	Negative	Negative	Negative
D180	05/67	Negative	Negative	Negative
D180	06/26	Negative	Negative	Negative
D180	05/26	Negative	Negative	Positive
D180	01/44	Negative	Negative	Negative
D180	02/04	Negative	Negative	Positive
D180	05/30	Negative	Positive	Positive
D180	06/11	Negative	Negative	Positive
D180	01/07	Negative	Negative	Negative
D180	01/11	Negative	Negative	Negative
D180	06/09	Negative	Negative	Negative
D180	06/29	Negative	Negative	Negative
D180	06/46	Negative	Negative	Negative
D180	06/47	Negative	Negative	Negative
