# Supplementary material for: Differential susceptibility of Onchocerca volvulus microfilaria to ivermectin in two areas of contrasting history of mass drug administration in Cameroon: relevance of microscopy and molecular techniques for the monitoring of skin microfilarial repopulation within six months of direct observed treatment
Source: BMC Infect Dis. 2020 Oct 2;20:726. doi: 10.1186/s12879-020-05444-2 (PMC7530974; doi:10.1186/s12879-020-05444-2)
Supplement: Supplementary file 12 — Additional file 12 S2 File. Diagnostic test results in Melong Health District. [file 12879_2020_5444_MOESM12_ESM.xls]

## Sheet: ALL_SAMPLES
DATE	COMMUNITY	REGION	C.CODE	PT.CODE	M.SkinMf D0	Mf.Status D0	qPCR D0	LAMP D0	M.Skin Mf D30	Mf.Status D30	qPCR Status D30	Colorimetric O-150 LAMP D30	M.SkinMf D90	Mf.Status D90	qPCR D90	Colorimetric O-150 LAMP D90	M.SkinMf D180	Mf.Status D180	qPCR D180	Colorimetric O-150 LAMP D180
2016-06-20	MANDJIBO	LITTORAL	8	08/05	32	Positive			1	Positive	Positive	Positive	2	Positive	Positive	Positive	3	Positive	Positive	Positive
2016-06-20	MOUNKO	LITTORAL	7	07/17	2	Positive			0	Negative	Negative	Positive	1	Positive	Positive	Positive	1	Positive	Negative	Negative
2016-06-23	MPAKA	LITTORAL	14	14/16	1	Positive							1	Positive	Positive	Positive	6	Positive	Positive	Positive
2016-06-23	BAREMBENG1	LITTORAL	13	13/78	23	Positive			0	Negative	Positive	Positive	0	Negative	Negative	Negative	8	Positive	Positive	Positive
2016-06-20	MANDJIBO	LITTORAL	8	08/06	1	Positive							0	Negative	Negative	Negative	1	Positive	Positive	Positive
2016-06-23	BAREMBENG1	LITTORAL	13	13/24	3	Positive							0	Negative	Negative	Negative	1	Positive	Positive	Positive
2016-06-21	NDOUEMBOT/NDOUENKE	LITTORAL	9	09/17	2	Positive			0	Negative	Negative	Negative					1	Positive	Positive	Positive
2016-06-22	NDOM-BAKEM	LITTORAL	12	12/10	17	Positive											6	Positive	Positive	Positive
2016-06-22	NDOM-BAKEM	LITTORAL	12	12/25	1	Positive											2	Positive	Positive	Positive
2016-06-20	MANDJIBO	LITTORAL	8	08/02	1	Positive			0	Negative	Negative	Negative	1	Positive	Positive	Positive	0	Negative	Positive	Positive
2016-06-20	MANDJIBO	LITTORAL	8	08/15	1	Positive			0	Negative	Negative	Negative	1	Positive	Negative	Negative	0	Negative	Negative	Negative
2016-06-23	MPAKA	LITTORAL	14	14/26	1	Positive							2	Positive	Negative	Negative	0	Negative	Negative	Negative
2016-06-20	MOUNKO	LITTORAL	7	07/55	4	Positive			1	Positive	Positive	Positive	0	Negative	Negative	Negative	0	Negative	Negative	Negative
2016-06-21	NDOUEMBOT/NDOUENKE	LITTORAL	9	09/10	1	Positive			0	Negative	Negative	Negative	0	Negative	Negative	Negative	0	Negative	Negative	Positive
2016-06-21	NDOUEMBOT/NDOUENKE	LITTORAL	9	09/08	3	Positive			0	Negative	Negative	Positive	0	Negative	Negative	Negative	0	Negative	Negative	Negative
2016-06-20	MANDJIBO	LITTORAL	8	08/21	1	Positive			0	Negative	Negative	Negative	0	Negative	Negative	Negative	0	Negative	Negative	Negative
2016-06-23	MPAKA	LITTORAL	14	14/59	6	Positive			0	Negative	Negative	Negative	0	Negative	Negative	Negative	0	Negative	Negative	Negative
2016-06-21	SINGA/MBIE/BAREMBENG2	LITTORAL	10	10/102	2	Positive			0	Negative	Negative	Negative	0	Negative	Negative	Negative	0	Negative	Negative	Negative
2016-06-21	SINGA/MBIE/BAREMBENG2	LITTORAL	10	10/96	1	Positive			0	Negative	Negative	Negative	0	Negative	Negative	Negative	0	Negative	Negative	Negative
2016-06-22	NDOM-BAKEM	LITTORAL	12	12/34	1	Positive			0	Negative	Negative	Negative	0	Negative	Negative	Negative	0	Negative	Negative	Negative
2016-06-20	MANDJIBO	LITTORAL	8	08/08	3	Positive			0	Negative	Negative	Negative	0	Negative	Negative	Negative	0	Negative	Negative	Negative
2016-06-23	BAREMBENG1	LITTORAL	13	13/54	1	Positive			0	Negative	Negative	Negative	0	Negative	Negative	Negative	0	Negative	Negative	Negative
2016-06-21	SINGA/MBIE/BAREMBENG2	LITTORAL	10	10/64	2	Positive			0	Negative	Negative	Negative	0	Negative	Negative	Negative	0	Negative	Negative	Negative
2016-06-21	SINGA/MBIE/BAREMBENG2	LITTORAL	10	10/98	1	Positive			0	Negative	Negative	Negative	0	Negative	Negative	Negative	0	Negative	Negative	Negative
2016-06-22	NKONIA_ _ _	LITTORAL	11	11/75	1	Positive							0	Negative	Negative	Negative	0	Negative	Negative	Positive
2016-06-22	NKONIA_ _ _	LITTORAL	11	11/26	2	Positive							0	Negative	Negative	Negative	0	Negative	Negative	Positive
2016-06-22	NKONIA_ _ _	LITTORAL	11	11/84	1	Positive							0	Negative	Negative	Negative	0	Negative	Negative	Positive
2016-06-22	NDOM-BAKEM	LITTORAL	12	12/06	2	Positive							0	Negative	Negative	Negative	0	Negative	Negative	Positive
2016-06-23	BAREMBENG1	LITTORAL	13	13/25	1	Positive							0	Negative	Negative	Negative	0	Negative	Negative	Positive
2016-06-20	MOUNKO	LITTORAL	7	07/61	2	Positive							0	Negative	Negative	Positive	0	Negative	Negative	Negative
2016-06-23	MPAKA	LITTORAL	14	14/32	1	Positive							0	Negative	Negative	Positive	0	Negative	Negative	Negative
2016-06-21	SINGA/MBIE/BAREMBENG2	LITTORAL	10	10/61	4	Positive							0	Negative	Negative	Negative	0	Negative	Negative	Negative
2016-06-21	SINGA/MBIE/BAREMBENG2	LITTORAL	10	10/31	1	Positive							0	Negative	Negative	Negative	0	Negative	Negative	Negative
2016-06-22	NDOM-BAKEM	LITTORAL	12	12/01	2	Positive							0	Negative	Negative	Negative	0	Negative	Negative	Negative
2016-06-21	SINGA/MBIE/BAREMBENG2	LITTORAL	10	10/11	1	Positive			0	Negative	Negative	Negative					0	Negative	Negative	Positive
2016-06-22	NDOM-BAKEM	LITTORAL	12	12/30	2	Positive			0	Negative	Negative	Negative					0	Negative	Negative	Negative
2016-06-21	SINGA/MBIE/BAREMBENG2	LITTORAL	10	10/80	1	Positive											0	Negative	Negative	Negative
2016-06-21	SINGA/MBIE/BAREMBENG2	LITTORAL	10	10/22	1	Positive											0	Negative	Negative	Negative
2016-06-21	NDOUEMBOT/NDOUENKE	LITTORAL	9	09/42	3	Positive			0	Negative	Negative	Positive	1	Positive	Positive	Positive
2016-06-22	NKONIA_ _ _	LITTORAL	11	11/62	2	Positive							4	Positive	Positive	Positive
2016-06-22	NKONIA_ _ _	LITTORAL	11	11/27	1	Positive							3	Positive	Positive	Positive
2016-06-20	MOUNKO	LITTORAL	7	07/04	1	Positive			0	Negative	Negative	Negative	0	Negative	Negative	Positive
2016-06-23	BAREMBENG1	LITTORAL	13	13/43	1	Positive			0	Negative	Negative	Negative	0	Negative	Negative	Positive
2016-06-21	NDOUEMBOT/NDOUENKE	LITTORAL	9	09/24	1	Positive			0	Negative	Negative	Negative	0	Negative	Negative	Negative
2016-06-20	MANDJIBO	LITTORAL	8	08/10	1	Positive			0	Negative	Negative	Negative	0	Negative	Negative	Negative
2016-06-22	NDOM-BAKEM	LITTORAL	12	12/18	4	Positive							0	Negative	Negative	Positive
2016-06-23	BAREMBENG1	LITTORAL	13	13/87	2	Positive							0	Negative	Negative	Negative
2016-06-20	MANDJIBO	LITTORAL	8	08/32	3	Positive							0	Negative	Negative	Negative
2016-06-21	SINGA/MBIE/BAREMBENG2	LITTORAL	10	10/38	1	Positive							0	Negative	Negative	Negative
2016-06-22	NDOM-BAKEM	LITTORAL	12	12/20	9	Positive							0	Negative	Negative	Negative
2016-06-22	NDOM-BAKEM	LITTORAL	12	12/43	1	Positive							0	Negative	Negative	Negative
2016-06-21	NDOUEMBOT/NDOUENKE	LITTORAL	9	09/27	5	Positive			0	Negative	Positive	Positive
2016-06-20	MANDJIBO	LITTORAL	8	08/18	9	Positive			0	Negative	Negative	Negative
2016-06-21	NDOUEMBOT/NDOUENKE	LITTORAL	9	09/33	1	Positive			0	Negative	Negative	Negative
2016-06-21	NDOUEMBOT/NDOUENKE	LITTORAL	9	09/23	2	Positive			0	Negative	Negative	Negative
2016-06-20	MANDJIBO	LITTORAL	8	08/46	1	Positive
2016-06-20	MANDJIBO	LITTORAL	8	08/27	1	Positive
2016-06-21	NDOUEMBOT/NDOUENKE	LITTORAL	9	09/41	1	Positive
2016-06-21	NDOUEMBOT/NDOUENKE	LITTORAL	9	09/18	1	Positive
2016-06-21	NDOUEMBOT/NDOUENKE	LITTORAL	9	09/09	1	Positive
2016-06-20	MANDJIBO	LITTORAL	8	08/26	8	Positive
2016-06-21	NDOUEMBOT/NDOUENKE	LITTORAL	9	09/46	11	Positive
2016-06-21	NDOUEMBOT/NDOUENKE	LITTORAL	9	09/37	1	Positive
2016-06-21	NDOUEMBOT/NDOUENKE	LITTORAL	9	09/26	5	Positive
2016-06-22	NKONIA_ _ _	LITTORAL	11	11/50	2	Positive
2016-06-22	NKONIA_ _ _	LITTORAL	11	11/42	1	Positive
2016-06-22	NDOM-BAKEM	LITTORAL	12	12/51	1	Positive
2016-06-23	BAREMBENG1	LITTORAL	13	13/26	8	Positive
2016-06-23	BAREMBENG1	LITTORAL	13	13/07	2	Positive
2016-06-23	MPAKA	LITTORAL	14	14/22	1	Positive

## Sheet: D30
PT.CODE	Mf.Status D30 (Microscopy)	qPCR D30	Colorimetric O-150 LAMP D30
08/05	Positive	Positive	Positive
07/55	Positive	Positive	Positive
07/17	Negative	Negative	Positive
13/78	Negative	Positive	Positive
09/17	Negative	Negative	Negative
08/02	Negative	Negative	Negative
08/15	Negative	Negative	Negative
09/10	Negative	Negative	Negative
09/08	Negative	Negative	Positive
08/21	Negative	Negative	Negative
14/59	Negative	Negative	Negative
10/102	Negative	Negative	Negative
10/96	Negative	Negative	Negative
12/34	Negative	Negative	Negative
08/08	Negative	Negative	Negative
13/54	Negative	Negative	Negative
10/64	Negative	Negative	Negative
10/98	Negative	Negative	Negative
10/11	Negative	Negative	Negative
12/30	Negative	Negative	Negative
09/42	Negative	Negative	Positive
07/04	Negative	Negative	Negative
13/43	Negative	Negative	Negative
09/24	Negative	Negative	Negative
08/10	Negative	Negative	Negative
09/27	Negative	Positive	Positive
08/18	Negative	Negative	Negative
09/33	Negative	Negative	Negative
09/23	Negative	Negative	Negative

## Sheet: D90
PT.CODE	Mf.Status D90 (Microscopy)	qPCR D90	Colorimetric O-150 LAMP D90
08/05	Positive	Positive	Positive
07/17	Positive	Positive	Positive
14/16	Positive	Positive	Positive
08/02	Positive	Positive	Positive
08/15	Positive	Negative	Negative
14/26	Positive	Negative	Negative
09/42	Positive	Positive	Positive
11/62	Positive	Positive	Positive
11/27	Positive	Positive	Positive
13/78	Negative	Negative	Negative
08/06	Negative	Negative	Negative
13/24	Negative	Negative	Negative
07/55	Negative	Negative	Negative
09/10	Negative	Negative	Negative
09/08	Negative	Negative	Negative
08/21	Negative	Negative	Negative
14/59	Negative	Negative	Negative
10/102	Negative	Negative	Negative
10/96	Negative	Negative	Negative
12/34	Negative	Negative	Negative
08/08	Negative	Negative	Negative
13/54	Negative	Negative	Negative
10/64	Negative	Negative	Negative
10/98	Negative	Negative	Negative
11/75	Negative	Negative	Negative
11/26	Negative	Negative	Negative
11/84	Negative	Negative	Negative
12/06	Negative	Negative	Negative
13/25	Negative	Negative	Negative
07/61	Negative	Negative	Positive
14/32	Negative	Negative	Positive
10/61	Negative	Negative	Negative
10/31	Negative	Negative	Negative
12/01	Negative	Negative	Negative
07/04	Negative	Negative	Positive
13/43	Negative	Negative	Positive
09/24	Negative	Negative	Negative
08/10	Negative	Negative	Negative
12/18	Negative	Negative	Positive
13/87	Negative	Negative	Negative
08/32	Negative	Negative	Negative
10/38	Negative	Negative	Negative
12/20	Negative	Negative	Negative
12/43	Negative	Negative	Negative

## Sheet: D180
PT.CODE	Mf.Status D180 (Microscopy)	qPCR D180	Colorimetric O-150 LAMP D180
08/05	Positive	Positive	Positive
07/17	Positive	Negative	Negative
14/16	Positive	Positive	Positive
13/78	Positive	Positive	Positive
08/06	Positive	Positive	Positive
13/24	Positive	Positive	Positive
09/17	Positive	Positive	Positive
12/10	Positive	Positive	Positive
12/25	Positive	Positive	Positive
08/02	Negative	Positive	Positive
08/15	Negative	Negative	Negative
14/26	Negative	Negative	Negative
07/55	Negative	Negative	Negative
09/10	Negative	Negative	Positive
09/08	Negative	Negative	Negative
08/21	Negative	Negative	Negative
14/59	Negative	Negative	Negative
10/102	Negative	Negative	Negative
10/96	Negative	Negative	Negative
12/34	Negative	Negative	Negative
08/08	Negative	Negative	Negative
13/54	Negative	Negative	Negative
10/64	Negative	Negative	Negative
10/98	Negative	Negative	Negative
11/75	Negative	Negative	Positive
11/26	Negative	Negative	Positive
11/84	Negative	Negative	Positive
12/06	Negative	Negative	Positive
13/25	Negative	Negative	Positive
07/61	Negative	Negative	Negative
14/32	Negative	Negative	Negative
10/61	Negative	Negative	Negative
10/31	Negative	Negative	Negative
12/01	Negative	Negative	Negative
10/11	Negative	Negative	Positive
12/30	Negative	Negative	Negative
10/80	Negative	Negative	Negative
10/22	Negative	Negative	Negative

## Sheet: D30D90D180
Time Point	Participant Code	Mf.Status D30 (Microscopy)	qPCR OvActin with or without OvwFtsZ D30	Colorimetric O-150 LAMP D30
D30	08/05	Positive	Positive	Positive
D30	07/55	Positive	Positive	Positive
D30	07/17	Negative	Negative	Positive
D30	13/78	Negative	Positive	Positive
D30	09/17	Negative	Negative	Negative
D30	08/02	Negative	Negative	Negative
D30	08/15	Negative	Negative	Negative
D30	09/10	Negative	Negative	Negative
D30	09/08	Negative	Negative	Positive
D30	08/21	Negative	Negative	Negative
D30	14/59	Negative	Negative	Negative
D30	10/102	Negative	Negative	Negative
D30	10/96	Negative	Negative	Negative
D30	12/34	Negative	Negative	Negative
D30	08/08	Negative	Negative	Negative
D30	13/54	Negative	Negative	Negative
D30	10/64	Negative	Negative	Negative
D30	10/98	Negative	Negative	Negative
D30	10/11	Negative	Negative	Negative
D30	12/30	Negative	Negative	Negative
D30	09/42	Negative	Negative	Positive
D30	07/04	Negative	Negative	Negative
D30	13/43	Negative	Negative	Negative
D30	09/24	Negative	Negative	Negative
D30	08/10	Negative	Negative	Negative
D30	09/27	Negative	Positive	Positive
D30	08/18	Negative	Negative	Negative
D30	09/33	Negative	Negative	Negative
D30	09/23	Negative	Negative	Negative
D90	08/05	Positive	Positive	Positive
D90	07/17	Positive	Positive	Positive
D90	14/16	Positive	Positive	Positive
D90	08/02	Positive	Positive	Positive
D90	08/15	Positive	Negative	Negative
D90	14/26	Positive	Negative	Negative
D90	09/42	Positive	Positive	Positive
D90	11/62	Positive	Positive	Positive
D90	11/27	Positive	Positive	Positive
D90	13/78	Negative	Negative	Negative
D90	08/06	Negative	Negative	Negative
D90	13/24	Negative	Negative	Negative
D90	07/55	Negative	Negative	Negative
D90	09/10	Negative	Negative	Negative
D90	09/08	Negative	Negative	Negative
D90	08/21	Negative	Negative	Negative
D90	14/59	Negative	Negative	Negative
D90	10/102	Negative	Negative	Negative
D90	10/96	Negative	Negative	Negative
D90	12/34	Negative	Negative	Negative
D90	08/08	Negative	Negative	Negative
D90	13/54	Negative	Negative	Negative
D90	10/64	Negative	Negative	Negative
D90	10/98	Negative	Negative	Negative
D90	11/75	Negative	Negative	Negative
D90	11/26	Negative	Negative	Negative
D90	11/84	Negative	Negative	Negative
D90	12/06	Negative	Negative	Negative
D90	13/25	Negative	Negative	Negative
D90	07/61	Negative	Negative	Positive
D90	14/32	Negative	Negative	Positive
D90	10/61	Negative	Negative	Negative
D90	10/31	Negative	Negative	Negative
D90	12/01	Negative	Negative	Negative
D90	07/04	Negative	Negative	Positive
D90	13/43	Negative	Negative	Positive
D90	09/24	Negative	Negative	Negative
D90	08/10	Negative	Negative	Negative
D90	12/18	Negative	Negative	Positive
D90	13/87	Negative	Negative	Negative
D90	08/32	Negative	Negative	Negative
D90	10/38	Negative	Negative	Negative
D90	12/20	Negative	Negative	Negative
D90	12/43	Negative	Negative	Negative
D180	08/05	Positive	Positive	Positive
D180	07/17	Positive	Negative	Negative
D180	14/16	Positive	Positive	Positive
D180	13/78	Positive	Positive	Positive
D180	08/06	Positive	Positive	Positive
D180	13/24	Positive	Positive	Positive
D180	09/17	Positive	Positive	Positive
D180	12/10	Positive	Positive	Positive
D180	12/25	Positive	Positive	Positive
D180	08/02	Negative	Positive	Positive
D180	08/15	Negative	Negative	Negative
D180	14/26	Negative	Negative	Negative
D180	07/55	Negative	Negative	Negative
D180	09/10	Negative	Negative	Positive
D180	09/08	Negative	Negative	Negative
D180	08/21	Negative	Negative	Negative
D180	14/59	Negative	Negative	Negative
D180	10/102	Negative	Negative	Negative
D180	10/96	Negative	Negative	Negative
D180	12/34	Negative	Negative	Negative
D180	08/08	Negative	Negative	Negative
D180	13/54	Negative	Negative	Negative
D180	10/64	Negative	Negative	Negative
D180	10/98	Negative	Negative	Negative
D180	11/75	Negative	Negative	Positive
D180	11/26	Negative	Negative	Positive
D180	11/84	Negative	Negative	Positive
D180	12/06	Negative	Negative	Positive
D180	13/25	Negative	Negative	Positive
D180	07/61	Negative	Negative	Negative
D180	14/32	Negative	Negative	Negative
D180	10/61	Negative	Negative	Negative
D180	10/31	Negative	Negative	Negative
D180	12/01	Negative	Negative	Negative
D180	10/11	Negative	Negative	Positive
D180	12/30	Negative	Negative	Negative
D180	10/80	Negative	Negative	Negative
D180	10/22	Negative	Negative	Negative
